# Supplementary material for: PhyloFisher: A phylogenomic package for resolving eukaryotic relationships
Source: PLoS Biol. 2021 Aug 6;19(8):e3001365. doi: 10.1371/journal.pbio.3001365 (PMC8345874; doi:10.1371/journal.pbio.3001365)
Supplement: S1 Table — (XLSX) [file pbio.3001365.s001.xlsx]

## Sheet: Sheet1
Table S1. List of taxa and sequence data sources.
Organismal names have been changed compared to how they are referred to in the sequence databases to reflect recent taxonomic revisions (then the respective publication is simply cited in Notes/Taxonomic Revision Citation column) or to reflect revised or refined identification of the source organism.
LongName	ShortName in Database	Notes/Taxonomic Revision Citation	Eukaryotic Assemblage	Lower Taxonomy	Data Type	Data Source/Accession	# Orthologs	% Gaps in gt80Trimal Dataset
Abollifer prolabens	Abolprol		Rhizaria	Cercozoa	Transcriptomic	SRR7816691	62	86.82
Acanthamoeba castellanii	Acancast		Amoebozoa	Discosea	Genomic	GCF_000313135.1	195	24.43
Acanthocystis sp. FB-2015	AcanthFB		Haptista	Centroplasthelida	Transcriptomic	SRR2170625	196	33.84
Aduncisulcus paluster	Adunpalu	Yubuki N, Huang SS, Leander BS. Comparative Ultrastructure of Fornicate Excavates, Including a Novel Free-living Relative of Diplomonads: Aduncisulcus paluster gen. et sp. nov. Protist. 2016;167(6):584-596. doi:10.1016/j.protis.2016.10.001; Leger MM, Kolisko M, Kamikawa R, et al. Organelles that illuminate the origins of Trichomonas hydrogenosomes and Giardia mitosomes. Nat Ecol Evol. 2017;1(4):0…	Metamonada	Fornicata	Transcriptomic	SRR3741808	170	44.1
Agarum clathratum	Agarclat		Stramenopiles	Ochrophyta-Phaeophyceae	Transcriptomic	SRR3711333	192	29.25
Albugo laibachii	Albulaib		Stramenopiles	Pseudofungi	Genomic	ftp://ftp.ensemblgenomes.org/pub/release-41/protists/fasta/albugo_laibachii/pep/	213	10.94
Alexandrium minutum	Alexminu		Alveolata	Dinoflagellata	Transcriptomic	https://de.cyverse.org/anon-files//iplant/home/shared/imicrobe/projects/104/samples/1814/MMETSP0328_clean.pep.fa	80	78.78
Allomyces macrogynus	Allomacr		Obazoa	Fungi	Genomic	GCA_000151295.1	230	5.56
Alphamonas edax	Alphedax		Alveolata	Chrompodellids	Transcriptomic	SRR1947720	163	53.82
Ammonia sp. MMETSP1384	Ammo1384	No strain or isolate identifier provided in the original record or in the MMETSP metadata	Rhizaria	Retaria	Transcriptomic	https://figshare.com/articles/Marine_Microbial_Eukaryotic_Transcriptome_Sequencing_Project_re-assemblies/3840153/3	220	29.2
Amoebophrya sp. ex Alexandrium tamarense	AmoeALEX	Identification as Amoebophrya sp. ex Alexandrium tamarense (NCBI taxonomy database; https://www.ncbi.nlm.nih.gov/Taxonomy/Browser/wwwtax.cgi?id=1001551) is based on the metadata for the respective BioSample and confirmed by comparison of the 18S rRNA gene sequence.	Alveolata	Dinoflagellata	Transcriptomic	SRR1296703	57	78.93
Amoebidium parasiticum	Amoepara		Obazoa	Ichthyosporea	Transcriptomic	SRR545192	221	11.01
Amoeba proteus	Amoeprot		Amoebozoa	Tubulinea	Transcriptomic	SRR5396451	218	14.84
Amphimedon queenslandica	Amphquee		Obazoa	Metazoa	Genomic	GCA_000090795.1	228	8.03
Ancyromonas sigmoides	Ancysigm		Ancyromonadida	Ancyromonas	Transcriptomic	SRR5997436	212	27.66
Ancoracysta twista	Ancytwis		Alveida	Ancoracysta	Transcriptomic	SRR6175506	201	25.89
Andalucia godoyi	Andagodo		Discoba	Jakobida	Transcriptomic	Leger/Roger In House	225	10.56
Apis mellifera	Apismell		Obazoa	Metazoa	Genomic	GCF_003254395.2 (Amel_HAv3.1)	229	6.18
Aplanochytrium kerguelense	Aplakerg		Stramenopiles	Sagenista	Genomic	JGI Project: 402023, Aplke1	219	11.63
Aplysia californica	Aplycali		Obazoa	Metazoa	Genomic	GCA_000002075.2 (AplCal3.0)	237	2.6
Arabidopsis thaliana	Arabthal		Chloroplastida	Streptophyta	Genomic	GCF_000001735.4	220	10.48
Arcella intermedia	Arcevulg		Amoebozoa	Tubulinea	Transcriptomic	SRR5396453	226	9.9
Armaparvus languidus	Armalang	Schuler GA, Brown MW. Description of Armaparvus languidus n. gen. n. sp. Confirms Ultrastructural Unity of Cutosea (Amoebozoa, Evosea). J Eukaryot Microbiol. 2019;66(1):158-166. doi:10.1111/jeu.12640	Amoebozoa	Evosea	Transcriptomic	SRR1296774	190	24.62
Aspergillus fumigatus	Aspefumi		Obazoa	Fungi	Genomic	GCF_000002655.1 (ASM265v1)	221	10.7
Aurantiochytrium limacinum	Auralima		Stramenopiles	Sagenista	Genomic	JGI Project: 402021, Aurli1	223	9.49
Aureococcus anophagefferens	Aureanop		Stramenopiles	Ochrophyta-Pelagophyceae	Genomic	https://genome.jgi.doe.gov/portal/Auran1/download/proteins.Auran1_FilteredModels3.fasta.gz	207	17.87
Aureoumbra lagunensis	Aurelagu		Stramenopiles	Ochrophyta-Pelagophyceae	Transcriptomic	https://de.cyverse.org/anon-files//iplant/home/shared/imicrobe/projects/104/samples/1975/MMETSP0890_clean.pep.fa & https://de.cyverse.org/anon-files//iplant/home/shared/imicrobe/projects/104/samples/1976/MMETSP0891_clean.pep.fa & https://de.cyverse.org/anon-files//iplant/home/shared/imicrobe/projects/104/samples/1980/MMETSP0892_clean.pep.fa & https://de.cyverse.org/anon-files//iplant/home/shared/…	167	29.98
Aurigamonas solis	Aurisoli		Rhizaria	Cercozoa	Transcriptomic	SRR7816690	200	28.34
Baffinella frigidus	Bafffrig	Daugbjerg N, Norlin A, Lovejoy C. Baffinella frigidus gen. et sp. nov. (Baffinellaceae fam. nov., Cryptophyceae) from Baffin Bay: Morphology, pigment profile, phylogeny, and growth rate response to three abiotic factors. J Phycol. 2018;54(5):665-680. doi:10.1111/jpy.12766	Cryptista	Crytomonadales	Transcriptomic	SRR485952	202	20.32
Batrachochytrium dendrobatidis	Batrdend		Obazoa	Fungi	Genomic	GCF_000203795.1	233	4.55
Bicosoecida sp. CB-2014 ms1	BicoCB20		Stramenopiles	Opalozoa	Transcriptomic	SRR1294383?? SRR1294382??? SRR1294381??? SRR1294380???	223	13.98
Bigelowiella natans	Bigenata		Rhizaria	Cercozoa	Genomic	GCF_000002455.1	225	13.06
Blastocladiella britannica	Blasbrit		Obazoa	Fungi	Genomic	https://genome.jgi.doe.gov/portal/Blabri1/download/Blabri1_GeneCatalog_proteins_20160901.aa.fasta.gz	227	7.6
Blastocladiella emersonii	Blasemer		Obazoa	Fungi	EST	PRJNA41385	164	62.03
Blastocystis sp. subtype 7 strain B	BlasS7SB	The identity of the species Blastocystis hominis is unceratin, so we resort here (in agreement wiht the practice in the field; Clark CG, van der Giezen M, Alfellani MA, Stensvold CR. Recent developments in Blastocystis research. Adv Parasitol. 2013;82:1-32. doi:10.1016/B978-0-12-407706-5.00001-0) to the nomeclature employing subtypes (see also the NCBI taxonomy database, https://www.ncbi.nlm.nih.…	Stramenopiles	Opalozoa	Genomic	GCF_000151665.1	190	26.29
Bodo saltans	Bodosalt		Discoba	Euglenozoa	Genomic	GCA_001460835.1	203	20.7
Branchiostoma floridae	Branflor		Obazoa	Metazoa	Genomic	GCA_000003815.1 Version 2	216	13.29
Breviata anathema	Brevanat		Obazoa	Breviatea	EST	EST: LIBEST_028366	96	77.08
Brevimastigomonas motovehiculus	Brevmoto	Gawryluk RMR, Kamikawa R, Stairs CW, Silberman JD, Brown MW, Roger AJ. The Earliest Stages of Mitochondrial Adaptation to Low Oxygen Revealed in a Novel Rhizarian. Curr Biol. 2016;26(20):2729-2738. doi:10.1016/j.cub.2016.08.025	Rhizaria	Cercozoa	Transcriptomic	SRR4017993	196	26.27
Caenorhabditis elegans	Caeneleg		Obazoa	Metazoa	Genomic	GCF_000002985.6	225	9.93
Cafeteria roenbergensis	Caferoen		Stramenopiles	Opalozoa	Transcriptomic	https://de.cyverse.org/anon-files//iplant/home/shared/imicrobe/projects/104/samples/2026/MMETSP0942_clean.pep.fa	180	28.21
Calcidiscus leptoporus	Calclept		Haptista	Haptophyta	Transcriptomic	SRR1300371,https://figshare.com/articles/Marine_Microbial_Eukaryotic_Transcriptome_Sequencing_Project_re-assemblies/3840153/3	205	21.57
Calliarthron tuberculosum	Calltube		Rhodophyta	Eurhodophytina	Genomic	http://dbdata.rutgers.edu/data/plantae/	109	71.01
Cantina marsupialis	Cantmars		Stramenopiles	Opalozoa	Transcriptomic	DRR030401	206	21
Capsaspora owczarzaki	Capsowcz		Obazoa	Filasterea	Genomic	GCF_000151315.2	224	9.64
Carpediemonas membranifera	Carpmemb		Metamonada	Fornicata	Transcriptomic	SRR3734914	194	32.11
Cavostelium apophysatum	Cavoapop		Amoebozoa	Evosea	Transcriptomic	SRR5396449	229	8.74
Ceramium kondoi	Cerakond		Rhodophyta	Eurhodophytina	Transcriptomic	https://drive.google.com/uc?export=download&id=1QiZp3A_TqGGW5oiaXHq7vtY5Uc9-wjj3	176	25.5
Chara braunii	Charbrau		Chloroplastida	Streptophyta	Genomic	GCA_003427395.1	223	14.27
Chattonella subsalsa	Chatsubs		Stramenopiles	Ochrophyta-Raphidophyceae	Transcriptomic	https://de.cyverse.org/anon-files//iplant/home/shared/imicrobe/projects/104/samples/1923/MMETSP0947_clean.pep.fa & https://de.cyverse.org/anon-files//iplant/home/shared/imicrobe/projects/104/samples/1924/MMETSP0948_clean.pep.fa & https://de.cyverse.org/anon-files//iplant/home/shared/imicrobe/projects/104/samples/1929/MMETSP0949_clean.pep.fa &https://de.cyverse.org/anon-files//iplant/home/shared/i…	205	18.41
Chlamydomonas reinhardtii	Chlarein		Chloroplastida	Chlorophyta	Genomic	GCF_000002595.1	215	16.34
Chlorarachnion reptans	Chlorept		Rhizaria	Cercozoa	Transcriptomic	https://de.cyverse.org/anon-files//iplant/home/shared/imicrobe/projects/104/samples/1723/MMETSP0109_clean.pep.fa	209	17.02
Chlorella variabilis	Chlovari		Chloroplastida	Chlorophyta	Genomic	GCF_000147415.1	202	23.3
Choanocystis sp. FB-2015	ChoanoFB		Haptista	Centroplasthelida	Transcriptomic	SRR2170626	207	21.6
Chondrus crispus	Choncris		Rhodophyta	Eurhodophytina	Genomic	GCF_000350225.1	198	18.52
Chromera velia	Chroveli		Alveolata	Chrompodellids	Genomic	https://cryptodb.org/common/downloads/Current_Release/CveliaCCMP2878/fasta/data/	212	16.51
Chrysotila carterae	Chrycart		Haptista	Haptophyta	Transcriptomic	https://de.cyverse.org/anon-files//iplant/home/shared/imicrobe/projects/104/samples/2110/MMETSP1136_clean.pep.fa & https://de.cyverse.org/anon-files//iplant/home/shared/imicrobe/projects/104/samples/2111/MMETSP1137_clean.pep.fa & https://de.cyverse.org/anon-files//iplant/home/shared/imicrobe/projects/104/samples/2112/MMETSP1138_clean.pep.fa	210	15.63
Chrysocystis fragilis	Chryfrag		Stramenopiles	Ochrophyta-Pelagophyceae	Transcriptomic	https://de.cyverse.org/anon-files//iplant/home/shared/imicrobe/projects/104/samples/2100/MMETSP1165_clean.pep.fa	165	37.44
Chrysochromulina rotalis	Chryrota		Haptista	Haptophyta	Transcriptomic	https://de.cyverse.org/anon-files//iplant/home/shared/imicrobe/projects/104/samples/1793/MMETSP0287_clean.pep.fa	194	25.4
Chrysophyceae sp. TOSAG23-4	ChrysoH1		Stramenopiles	Ochrophyta-Chrysophyceae	Genomic	https://www.genoscope.cns.fr/tara/	126	57.8
Chrysophyceae sp. TOSAG23-5	ChrysoH2		Stramenopiles	Ochrophyta-Chrysophyceae	Genomic	https://www.genoscope.cns.fr/tara/	86	69.93
Cochliopodium minus	Cochminu		Amoebozoa	Discosea	Transcriptomic	SRR5396445	221	13.08
Collodictyon triciliatum	Colltric		CRuMs	Collodictyonidae	EST	https://www.ncbi.nlm.nih.gov/protein?term=txid190325[Organism]	52	90.14
Colpodella angusta	Colpangu		Alveolata	Chrompodellids	Transcriptomic	SRR1946840	203	24.23
Compsopogon coeruleus	Compcoer		Rhodophyta	Proteorhodophytina	Transcriptomic	https://de.cyverse.org/anon-files//iplant/home/shared/imicrobe/projects/104/samples/2227/MMETSP0312_clean.pep.fa	144	36.22
Coprinopsis cinerea	Coprcine		Obazoa	Fungi	Genomic	GCF_000182895.1	217	13.42
Copromyxa protea	Coprprot		Amoebozoa	Tubulinea	Transcriptomic	SRR5396444	223	9.95
Corallochytrium limacisporum	Coralima		Obazoa	Pluriformea	Transcriptomic	SRR1618598	227	9.19
Creolimax fragrantissima	Creofrag		Obazoa	Ichthyosporea	Transcriptomic	SRR2011332	222	8.91
Cryptomonas paramecium	Cryppara		Cryptista	Crytomonadales	Transcriptomic	https://de.cyverse.org/anon-files//iplant/home/shared/imicrobe/projects/104/samples/1683/MMETSP0038_clean.pep.fa	199	21.13
Cryptosporidium parvum	Crypparv		Alveolata	Apicomplexa	Genomic	GCF_000165345.1	176	32.92
Cunea russae	Cuneruss	Originally misidentified (see Cavalier-Smith T, Chao EE, Lewis R. 187-gene phylogeny of protozoan phylum Amoebozoa reveals a new class (Cutosea) of deep-branching, ultrastructurally unique, enveloped marine Lobosa and clarifies amoeba evolution. Mol Phylogenet Evol. 2016;99:275-296. doi:10.1016/j.ympev.2016.03.023); corresponds to Cunea russae based on the 18S rRNA gene sequence	Amoebozoa	Discosea	Transcriptomic	SRR1296930	208	17.01
Cyanoptyche gloeocystis	Cyangloe		Glaucophyta	Glaucocystales	Transcriptomic	SRR1300321	20	92.73
Cyanidioschyzon merolae	Cyanmero		Rhodophyta	Cyanidiales	Genomic	GCF_000091205.1	186	26.08
Cyanophora paradoxa	Cyanpara		Glaucophyta	Cyanophorales	Genomic	Cyanophora-MAY2017-augustus-predictions.fasta	215	13.38
Debaryomyces hansenii	Debahans		Obazoa	Fungi	Genomic	GCF_000006445.2_ASM644v2	218	13.47
Developayella elegans	Deveeleg		Stramenopiles	Developayella	Transcriptomic	DRR049556	228	9.59
Diacronema lutheri	Diacluth	Bendif el M, Probert I, Hervé A, et al. Integrative taxonomy of the Pavlovophyceae (Haptophyta): a reassessment [published correction appears in Protist. 2012 Mar;163(2):324-5]. Protist. 2011;162(5):738-761. doi:10.1016/j.protis.2011.05.001	Haptista	Haptophyta	Transcriptomic	https://de.cyverse.org/anon-files//iplant/home/shared/imicrobe/projects/104/samples/2505/MMETSP1463_clean.pep.fa	154	39.59
Dictyostelium discoideum	Dictdisc		Amoebozoa	Evosea	Genomic	GCF_000004695.1	225	8.49
Dinobryon sp. UTEX LB 2267	Dino2267		Stramenopiles	Ochrophyta-Chrysophyceae	Transcriptomic	https://de.cyverse.org/anon-files//iplant/home/shared/imicrobe/projects/104/samples/1691/MMETSP0019_clean.pep.fa & https://de.cyverse.org/anon-files//iplant/home/shared/imicrobe/projects/104/samples/1692/MMETSP0020_clean.pep.fa	207	17.17
Diphylleia rotans	Diphrota		CRuMs	Collodictyonidae	Transcriptomic	SRR5997434 (Longest 30K contigs)	218	11.01
Diplonema ambulator	Diplambu		Discoba	Euglenozoa	Transcriptomic	SRX3153884	220	13.57
Dracoamoeba jormungandri	Dracjorm	Tice AK, Shadwick LL, Fiore-Donno AM, et al. Expansion of the molecular and morphological diversity of Acanthamoebidae (Centramoebida, Amoebozoa) and identification of a novel life cycle type within the group. Biol Direct. 2016;11(1):69. Published 2016 Dec 28. doi:10.1186/s13062-016-0171-0	Amoebozoa	Discosea	Transcriptomic	SRR1296940	195	19.49
Drosophila melanogaster	Drosmela		Obazoa	Metazoa	Genomic	GCF_000001215.4 (Release_6)	231	6.12
Dunaliella salina	Dunasali		Chloroplastida	Chlorophyta	Transcriptomic	ERR2041056	214	16.24
Echinostelium bisporum	Echibisp		Amoebozoa	Evosea	Transcriptomic	SRR5396436	150	50.8
Echinamoeba exudans	Echiexud		Amoebozoa	Tubulinea	Transcriptomic	SRR5396437	224	10.25
Ectocarpus sp. 7	EctocSP7	The organism used for the genoem sequencing was misidentified, see Montecinos AE, Couceiro L, Peters AF, Desrut A, Valero M, Guillemin ML. Species delimitation and phylogeographic analyses in the Ectocarpus subgroup siliculosi (Ectocarpales, Phaeophyceae). J Phycol. 2017;53(1):17-31. doi:10.1111/jpy.12452	Stramenopiles	Ochrophyta-Phaeophyceae	Genomic	GCA_000310025.1	229	10.1
Eimeria brunetti	Eimebrun		Alveolata	Apicomplexa	Genomic	ftp://ftp.ensemblgenomes.org/pub/release-41/protists/fasta/protists_alveolata1_collection/eimeria_brunetti/pep/	133	58.55
Endostelium zonatum	Endozona		Amoebozoa	Discosea	Transcriptomic	SRR4242277	214	17.61
Ergobibamus cyprinoides	Ergocypr		Metamonada	Fornicata	Transcriptomic	SRX1890446 (Combined assembly of runs SRR3734832 and SRR3734828 in this project)	139	59.48
Euglena gracilis	Euglgrac		Discoba	Euglenozoa	Transcriptomic	SRR3195326	217	13.4
Euglena longa	Eugllong		Discoba	Euglenozoa	Transcriptomic	GGOE00000000.1	219	12.77
Euglypha rotunda	Euglrotu		Rhizaria	Cercozoa	Transcriptomic	SRR2006120	63	88.91
Eutreptiella gymnastica	Eutrgymn		Discoba	Euglenozoa	Transcriptomic	SRR1294408	182	26.89
Fabomonas tropica	Fabotrop		Ancyromonadida	Fabomonas	Transcriptomic	SRR5997437	208	21.13
Fibrocapsa japonica	Fibrjapo		Stramenopiles	Ochrophyta-Raphidophyceae	Transcriptomic	https://de.cyverse.org/anon-files//iplant/home/shared/imicrobe/projects/104/samples/2520/MMETSP1339_clean.pep.fa	178	34.36
Filamoeba nolandi	Filanola		Amoebozoa	Evosea	Transcriptomic	SRR1296773	197	18.36
Flabellula citata	Flabcita		Amoebozoa	Tubulinea	Transcriptomic	SRR5396433	215	14.25
Flectonema neradi	Flecnera	Tashyreva D, Prokopchuk G, Yabuki A, et al. Phylogeny and Morphology of New Diplonemids from Japan. Protist. 2018;169(2):158-179. doi:10.1016/j.protis.2018.02.001	Discoba	Euglenozoa	Transcriptomic	SRX3153887	220	13.11
Florenciella sp. RCC1587	Flor1587		Stramenopiles	Ochrophyta-Dictyochophyceae	Transcriptomic	https://de.cyverse.org/anon-files//iplant/home/shared/imicrobe/projects/104/samples/2114/MMETSP1324_clean.pep.fa	186	28.28
Fonticula alba	Fontalba		Obazoa	Rotosphaerida	Genomic	GCF_000388065.1	217	17.27
Fragilariopsis cylindrus	Fragcyli		Stramenopiles	Ochrophyta-Bacillariophyceae	Genomic	GCA_001750085.1	209	17.6
Fucus ceranoides	Fucucera		Stramenopiles	Ochrophyta-Phaeophyceae	Transcriptomic	ERR1161612	206	19.99
Galdieria phlegrea	Galdphle		Rhodophyta	Cyanidiales	Genomic	https://www.genoscope.cns.fr/tara/	203	16.93
Galdieria sulphuraria	Galdsulp		Rhodophyta	Cyanidiales	Genomic	GCF_000341285.1	200	17.63
Gallus gallus	Gallgall		Obazoa	Metazoa	Genomic	http://genomics.msu.edu/galdieria/	216	11.91
Gefionella okellyi	Gefiokel	Heiss AA, Kolisko M, Ekelund F, Brown MW, Roger AJ, Simpson AGB. Combined morphological and phylogenomic re-examination of malawimonads, a critical taxon for inferring the evolutionary history of eukaryotes. R Soc Open Sci. 2018;5(4):171707. doi:10.1098/rsos.171707	Malawimonadida	Gefionella	Transcriptomic	SRR5996795	234	6.25
Geminigera cryophila	Gemicryo		Cryptista	Crytomonadales	Transcriptomic	SRR1296699,https://figshare.com/articles/Marine_Microbial_Eukaryotic_Transcriptome_Sequencing_Project_re-assemblies/3840153/3	223	13.74
Gephyrocapsa huxleyi	Gephhuxl	Reinhardt, P. (1972). Coccolithen. Kalkiges Plankton seit Jahrmillionen. Die neue Brehm Bücheri No. 453. pp. 1-99, 188 figs. Wittenberg: A. Ziemsen Verlag.; see also Bendif EM, Nevado B, Wong ELY, et al. Repeated species radiations in the recent evolution of the key marine phytoplankton lineage Gephyrocapsa. Nat Commun. 2019;10(1):4234. doi:10.1038/s41467-019-12169-7.	Haptista	Haptophyta	Genomic	GCF_000372725.1	201	26.65
Giardia lamblia	Giarlamb		Metamonada	Fornicata	Genomic	GCF_000002435.1 (GL2)	154	47.74
Glaucocystis incrassata	Glauincr	The sequences come from the strains UTEX 64 (B. Franz Lang, personal communication), which has been recently assigned to the species Glaucocystis incrassata, see Price D.C., Steiner J.M., Yoon H.S., Bhattacharya D., Löffelhardt W. (2016) Glaucophyta. In: Archibald J. et al. (eds) Handbook of the Protists. Springer, Cham. https://doi.org/10.1007/978-3-319-32669-6_42-1	Glaucophyta	Glaucocystales	EST	TBlastdb	73	83.23
Gloeochaete wittrockiana	Gloewitr		Glaucophyta	Glaucocystales	Transcriptome	SRR1296981	219	10.06
Gocevia fonbrunei	Gocefonb		Amoebozoa	Discosea	Transcriptomic	SRR5396431	182	37.57
Goniomonas avonlea	Goniavon		Cryptista	Cyathomonadacea	Genomic	QUTJ00000000	224	16.66
Gracilariopsis chorda	Gracchor		Rhodophyta	Eurhodophytina	Genomic	http://porphyra.rutgers.edu/bindex.php	202	16.85
Grateloupia turuturu	Gratturu		Rhodophyta	Eurhodophytina	Transcriptomic	https://drive.google.com/uc?export=download&id=1D1bCUHsU1JP0cOQgEh1ABy3HJhPO2fCA	181	22.54
Gregarina niphandrodes	Gregniph		Alveolata	Apicomplexa	Genomic	GCF_000223845.1	189	32.65
Gromia sphaerica	Gromspha		Rhizaria	x	Transcriptomic	SRR2003399	34	93.44
Guillardia theta	Guilthet		Cryptista	Crytomonadales	Genomic	GCF_000315625.1	231	7.84
Guttulinopsis vulgaris	Guttvulg		Rhizaria	Cercozoa	Transcriptomic	NA/ (Illumina data)	202	28.92
Gymnochlora sp. CCMP2014	Gymn2014		Rhizaria	Cercozoa	Transcriptomic	SRR1296947	33	87.11
Halocafeteria seosinensis	Haloseos		Stramenopiles	Opalozoa	Transcriptome	SRR2911032	218	14.91
Hematodinium sp. ex Nephrops norvegicus	HemaVICK	The name of the organism assigned based on the information in the paper describing the transciptome data (Gornik SG, Febrimarsa, Cassin AM, et al. Endosymbiosis undone by stepwise elimination of the plastid in a parasitic dinoflagellate. Proc Natl Acad Sci U S A. 2015;112(18):5767-5772. doi:10.1073/pnas.1423400112); see also the NCBI taxonomy database (https://www.ncbi.nlm.nih.gov/Taxonomy/Browse…	Alveolata	Dinoflagellata	Transcriptomic	SRR3405007	207	19.61
Hemimastix kukwesjijk	Hemikukw		Hemimastigophora	Hemimastix	Transcriptomic	https://datadryad.org/stash/dataset/doi:10.5061/dryad.n5g39d7	191	31.1
Hemiselmis rufescens	Hemirufe		Cryptista	Crytomonadales	Transcriptomic	SRR1300404,https://figshare.com/articles/Marine_Microbial_Eukaryotic_Transcriptome_Sequencing_Project_re-assemblies/3840153/3	227	11.68
Heterosigma akashiwo	Heteakas		Stramenopiles	Ochrophyta-Raphidophyceae	Transcriptomic	https://de.cyverse.org/anon-files//iplant/home/shared/imicrobe/projects/104/samples/1800/MMETSP0292_clean.pep.fa & https://de.cyverse.org/anon-files//iplant/home/shared/imicrobe/projects/104/samples/1801/MMETSP0294_clean.pep.fa & https://de.cyverse.org/anon-files//iplant/home/shared/imicrobe/projects/104/samples/1802/MMETSP0295_clean.pep.fa & https://de.cyverse.org/anon-files//iplant/home/shared/…	214	15.02
Heterostelium pallidum	Hetepall	Sheikh S, Thulin M, Cavender JC, et al. A New Classification of the Dictyostelids. Protist. 2018;169(1):1-28. doi:10.1016/j.protis.2017.11.001	Amoebozoa	Evosea	Genomic	http://genomes.dictybase.org/pallidum/current	220	11.25
Heterolobosea sp. BB2	HeterBB2		Discoba	Heterolobosea	Transcriptomic	SRR4291422	218	19.67
Homo sapiens	Homosapi		Obazoa	Metazoa	Genomic	GCF_000001405.38	238	2.25
Hyphochytrium catenoides	Hyphcate		Stramenopiles	Pseudofungi	Genomic	https://github.com/guyleonard/hyphochytrium/blob/master/gene_predictions/proteins/2016/second_pass.all.maker.proteins.fasta	23	93.66
Ichthyophthirius multifiliis	Ichtmult		Alveolata	Ciliate	Genomic	GCF_000220395.1	207	18.85
Idionectes vortex	Idiovort		Amoebozoa	Evosea	Transcriptomic	SRX5656095	227	8.67
Jakoba libera	Jakolibe		Discoba	Jakobida	EST	PRJNA12805	63	84.71
Karenia brevis	Karebrev		Alveolata	Dinoflagellata	Transcriptomic	https://de.cyverse.org/anon-files//iplant/home/shared/imicrobe/projects/104/samples/2070/MMETSP0573_clean.pep.fa & https://de.cyverse.org/anon-files//iplant/home/shared/imicrobe/projects/104/samples/2079/MMETSP0574_clean.pep.fa	204	19.08
Kipferlia bialata	Kipfbial		Metamonada	Fornicata	Genomic	GCA_003568945.1	44	88.73
Lapot gusevi	Lapoguse		Rhizaria	Endomyxa	Transcriptomic	SRR7816692	225	16.34
Leishmania major	Leismajo		Discoba	Euglenozoa	Genomic	TriTrypDB release 41	218	14.35
Lenisia limosa	Lenilimo		Obazoa	Breviatea	Transcriptomic	SRR2018117	146	55.07
Leptomonas pyrrhocoris	Leptpyrr		Discoba	Euglenozoa	Genomic	TriTrypDB release 41	222	12.77
Leptophrys vorax	Leptvora		Rhizaria	Endomyxa	Transcriptomic	SRR2003407	216	17.92
Luapelamoeba hula	Luaphula		Amoebozoa	Discosea	Transcriptomic	SRR4242455	221	10.97
"Malawimonas californiana"	Malacali	There is no formal publication of the species name "Malawimonas californiana", so it is a nomen nudum despite its wide use in the literature. To indicate this we put the name into quotation marks.	Malawimonadida	Malawimonas	EST	TBestDB	79	80.95
Malawimonas jakobiformis	Malajako		Malawimonadida	Malawimonas	EST	TBestDB	116	71.67
Mallomonas marina	Mallmari	Jeong, M., Kim, J. I., Jo, B. Y., Kim, H. S., Siver, P. A., & Shin, W. (2019). Surviving the marine environment: two new species of Mallomonas (Synurophyceae). Phycologia, 58(3), 276-286.	Stramenopiles	Ochrophyta-Synurophyceae	Transcriptomic	https://de.cyverse.org/anon-files//iplant/home/shared/imicrobe/projects/104/samples/2105/MMETSP1167_clean.pep.fa	187	24.2
Manchomonas bermudensis	Mancberm	Cavalier-Smith T, Chao EE. Phylogeny and evolution of apusomonadida (protozoa: apusozoa): new genera and species. Protist. 2010;161(4):549-576. doi:10.1016/j.protis.2010.04.002	Obazoa	Apusomonadida	EST	TBestDB	184	33.77
Mantamonas plastica	Mantplas		CRuMs	Mantamonas	Transcriptomic	SRR5997433	221	16.45
Nanomonadea sp. TOSAG41-2, MAST-3 clade A	MAST003A	MAST-3 was formalized as Nanomonadea in the following report: Cavalier-Smith T, Scoble JM. Phylogeny of Heterokonta: Incisomonas marina, a uniciliate gliding opalozoan related to Solenicola (Nanomonadea), and evidence that Actinophryida evolved from raphidophytes. Eur J Protistol. 2013;49(3):328-353. doi:10.1016/j.ejop.2012.09.002	Stramenopiles	Opalozoa	Genomic	https://www.genoscope.cns.fr/tara/	110	66.4
Nanomonadea sp. TOSAG23-6, MAST-3 clade F	MAST003F	dtto	Stramenopiles	Opalozoa	Genomic	https://www.genoscope.cns.fr/tara/	100	69.77
Stramenopiles sp. TOSAG41-1, MAST-4 clade C	MAST004C		Stramenopiles	MAST4	Genomic	https://www.genoscope.cns.fr/tara/	126	61.3
Stramenopiles sp. TOSAG23-3, MAST-4 clade E	MAST004E		\	MAST4	Genomic	https://www.genoscope.cns.fr/tara/	135	57.25
Stramenopiles sp. TOSAG23-1, MAST-4 clade A 1	MAST04A1		Stramenopiles	MAST4	Genomic	https://www.genoscope.cns.fr/tara/	124	61.45
Stramenopiles sp. TOSAG23-2, MAST-4 clade A 2	MAST04A2		Stramenopiles	MAST4	Genomic	https://www.genoscope.cns.fr/tara/	136	50.39
Mastigella eilhardi	Masteilh		Amoebozoa	Evosea	Transcriptomic	SRR5396427	216	13.36
Mataza sp. D1	MatazaD1	For identification of this organism as an undescribed species of the genus Mataza see Cavalier-Smith T, Chao EE, Lewis R. Multigene phylogeny and cell evolution of chromist infrakingdom Rhizaria: contrasting cell organisation of sister phyla Cercozoa and Retaria. Protoplasma. 2018;255(5):1517-1574. doi:10.1007/s00709-018-1241-1	Rhizaria	Cercozoa	Transcriptomic	https://de.cyverse.org/anon-files//iplant/home/shared/imicrobe/projects/104/samples/1696/MMETSP0086_clean.pep.fa & https://de.cyverse.org/anon-files//iplant/home/shared/imicrobe/projects/104/samples/1715/MMETSP0087_clean.pep.fa	225	9.84
Mayorella cantabrigiensis	Mayocant		Amoebozoa	Discosea	Transcriptomic	SRR5396426	157	45.77
Mesostigma viride	Mesoviri		Chloroplastida	Streptophyta	Transcriptomic	SRR1594255	226	9.2
Micriamoeba sp. ATCC-PRA-134	MicrA134		Amoebozoa	Tubulinea	Transcriptomic	SRR5396425	165	48.51
Microchloropsis gaditana	Micrgadi	Fawley, Marvin W., Ian Jameson, and Karen P. Fawley. "The phylogeny of the genus Nannochloropsis (Monodopsidaceae, Eustigmatophyceae), with descriptions of N. australis sp. nov. and Microchloropsis gen. nov." Phycologia 54.5 (2015): 545-552.	Stramenopiles	Ochrophyta-Eustigmatophyceae	Genomic	GCF_000240725.1	42	86.19
Micromonas pusilla	Micrpusl		Chloroplastida	Chlorophyta	Genomic	GCF_000151265.2	214	13.53
Ministeria vibrans	Minivibr		Obazoa	Filasterea	Transcriptomic	SRR343053	201	26.53
Mitosporidium daphniae	Mitodaph		Obazoa	Microsporidia	Genomic	GCF_000760515.1	178	39.13
Mnemiopsis leidyi	Mnemleid		Obazoa	Metazoa	Genomic	https://research.nhgri.nih.gov/mnemiopsis/download/download.cgi?dl=proteome	219	13.16
Monosiga brevicollis	Monobrev		Obazoa	Choanoflagellata	Genomic	GCF_000002865.3	233	7.96
Monocercomonoides exilis	Monoexil		Metamonada	Preaxostyla	Genomic	https://giardiadb.org	194	28.9
Multimonas media	Multmedi		Obazoa	Apusomonadida	Transcriptomic	SRR1576669	16	98.03
Naegleria gruberi	Naeggrub		Discoba	Heterolobosea	Genomic	GCF_000004985.1	221	14.16
Nematostella vectensis	Nemavect		Obazoa	Metazoa	Genomic	GCF_000209225.1	229	8.84
Neobodo designis	Neobdesi		Discoba	Euglenozoa	Transcriptomic	https://www.imicrobe.us/#/samples/2188	193	25.35
Nephroselmis pyriformis	Nephpyri		Chloroplastida	Chlorophyta	Transcriptomic	SRR1294419	224	10.84
Neurospora crassa	Neurcras		Obazoa	Fungi	Genomic	GCF_000182925.2	205	17.85
Noctiluca scintillans	Noctscin		Alveolata	Dinoflagellata	Transcriptomic	SRR1296929	210	20.74
Nolandella sp. AFSM9	NolaAFSM		Amoebozoa	Tubulinea	Transcriptomic	SRR5396422	219	12.7
Nutomonas howeae	Nutohowe		Ancyromonadida	Nutomonas	Transcriptomic	SRR1576665	26	96.6
Nutomonas longa	Nutolong		Ancyromonadida	Nutomonas	Transcriptomic	SRR1617398	227	10.9
Ochromonadaceae sp. CCMP2298	Ochr2298	The term "Chyrsophyceae" is an inaccurate version of the class name "Chrysophyceae". The same organism is referred to as "Ochromonadaceae sp. CCMP228" in the NCBI taxonomy database (https://www.ncbi.nlm.nih.gov/Taxonomy/Browser/wwwtax.cgi?id=483371), and this assignment is in agreement with 18S rRNA phylogenies (e.g. Martin Pusztai & Pavel Škaloud (2019): Elucidating the evolution and diversity o…	Stramenopiles	Ochrophyta-Chrysophyceae	Transcriptomic	SRR485951	217	13.53
Octactis speculum	Octaspec	Chang, Fook Hoe, Judy Sutherland, and Janet Bradford‐Grieve. "Taxonomic revision of D ictyochales (D ictyochophyceae) based on morphological, ultrastructural, biochemical and molecular data." Phycological Research 65.3 (2017): 235-247.	Stramenopiles	Ochrophyta-Dictyochophyceae	Transcriptomic	https://de.cyverse.org/anon-files//iplant/home/shared/imicrobe/projects/104/samples/2496/MMETSP1174_clean.pep.fa	204	19.67
Oryza sativa	Oryzsati		Chloroplastida	Streptophyta	Genomic	GCF_000005425.2	208	18.29
Ostreococcus tauri	Ostrtaur		Chloroplastida	Chlorophyta	Genomic	GCF_000214015.3	209	15.87
Ovalopodium desertum	Ovaldese		Amoebozoa	Discosea	Transcriptomic	SRR5396421	143	58.49
Oxyrrhis marina	Oxyrmari		Alveolata	Dinoflagellata	Transcriptomic	SRR1296901	218	14.71
Phaeomonas parva	Paheparv		Stramenopiles	Ochrophyta-Pinguiophyceae	Transcriptomic	https://www.imicrobe.us/#/samples/2098	175	29.73
Palpitomonas bilix	Palpbili		Cryptista	Palpitomonas	Transcriptomic	https://de.cyverse.org/anon-files//iplant/home/shared/imicrobe/projects/104/samples/2031/MMETSP0780_clean.pep.fa	181	31.99
Paratrypanosoma confusum	Paraconf		Discoba	Euglenozoa	Genomic	http://tritrypdb.org/common/downloads/Current_Release/PconfusumCUL13/fasta/data/	213	16.15
Paradermamoeba levis	Paralevi		Amoebozoa	Discosea	Transcriptomic	SRR5396420	186	34.22
Paratrimastix pyriformis	Parapyri		Metamonada	Preaxostyla	Transcriptomic	GAFH01000000	200	28.95
Paramicrosporidium saccamoebae	Parasacc		Obazoa	Microsporidia	Genomic	GCA_002794465.1	189	25.99
Paramecium tetraurelia	Paratetr		Alveolata	Ciliate	Genomic	GCF_000165425.1	221	14.57
Paraphysomonas vestita	Paravest		Stramenopiles	Ochrophyta-Synurophyceae	Transcriptomic	https://de.cyverse.org/anon-files//iplant/home/shared/imicrobe/projects/104/samples/2178/MMETSP1107_clean.pep.fa	127	50.22
Parvularia atlantis	Parvatla		Obazoa	Rotosphaerida	Transcriptomic	SRR1617645	225	17.44
Paulinella chromatophora	Paulchro		Rhizaria	Cercozoa	Transcriptomic	SRR3221671	223	12.69
Pavlovales sp. CCMP2436	Pavl2436		Haptista	Haptophyta	Transcriptomic	SRR438685	197	25.52
Picozoa sp. MS584-11	PB58411a	Yoon HS, Price DC, Stepanauskas R, et al. Single-cell genomics reveals organismal interactions in uncultivated marine protists. Science. 2011;332(6030):714-717. doi:10.1126/science.1203163	Picozoa	Picozoa	Genomic	SRR068244	42	84.59
Pedinellales sp. CCMP2098	Pedi2098	The taxon name addopted according to the NCBI taxonomy database (https://www.ncbi.nlm.nih.gov/Taxonomy/Browser/wwwtax.cgi?id=483369)	Stramenopiles	Ochrophyta-Dictyochophyceae	Transcriptomic	https://de.cyverse.org/anon-files//iplant/home/shared/imicrobe/projects/104/samples/1938/MMETSP0990_clean.pep.fa	198	28.04
Pedospumella elongata	Pedoelon	Grossmann L, Bock C, Schweikert M, Boenigk J. Small but Manifold - Hidden Diversity in "Spumella-like Flagellates". J Eukaryot Microbiol. 2016;63(4):419-439. doi:10.1111/jeu.12287	Stramenopiles	Ochrophyta-Chrysophyceae	Transcriptomic	https://de.cyverse.org/anon-files//iplant/home/shared/imicrobe/projects/104/samples/2171/MMETSP1098_clean.pep.fa	215	12.79
Pelagophyceae sp. CCMP2097	Pela2097		Stramenopiles	Ochrophyta-Pelagophyceae	Transcriptomic	SRR485867	202	20.6
Pelagomonas calceolata	Pelacalc		Stramenopiles	Ochrophyta-Pelagophyceae	Transcriptomic	https://de.cyverse.org/anon-files//iplant/home/shared/imicrobe/projects/104/samples/2093/MMETSP0886_clean.pep.fa & https://de.cyverse.org/anon-files//iplant/home/shared/imicrobe/projects/104/samples/2094/MMETSP0887_clean.pep.fa & https://de.cyverse.org/anon-files//iplant/home/shared/imicrobe/projects/104/samples/1973/MMETSP0888_clean.pep.fa & https://de.cyverse.org/anon-files//iplant/home/shared/…	207	16.84
Pelagococcus subviridis	Pelasubv		Stramenopiles	Ochrophyta-Pelagophyceae	Transcriptomic	https://de.cyverse.org/anon-files//iplant/home/shared/imicrobe/projects/104/samples/2077/MMETSP0882_clean.pep.fa & https://de.cyverse.org/anon-files//iplant/home/shared/imicrobe/projects/104/samples/2078/MMETSP0883_clean.pep.fa & https://de.cyverse.org/anon-files//iplant/home/shared/imicrobe/projects/104/samples/2086/MMETSP0884_clean.pep.fa & https://de.cyverse.org/anon-files//iplant/home/shared/…	202	19.34
Pellita catalonica	Pellcata		Amoebozoa	Discosea	Transcriptomic	SRR4242280	204	26.7
Perkinsus marinus	Perkmari		Alveolata	Perkinsozoa	Genomic	GCF_000006405.1	194	24.83
Phaeocystis globosa	Phaeglob		Haptista	Haptophyta	Transcriptomic	SRR1300380,https://figshare.com/articles/Marine_Microbial_Eukaryotic_Transcriptome_Sequencing_Project_re-assemblies/3840153/3	187	34.49
Phaeodactylum tricornutum	Phaetric		Stramenopiles	Ochrophyta-Bacillariophyceae	Genomic	GCF_000150955.2	210	15.79
Phalansterium solitarium	Phalsoli		Amoebozoa	Evosea	Transcriptomic	SRR5396417	219	17.71
Pharyngomonas kirbyi	Pharkirb		Discoba	Heterolobosea	Transcriptomic	PRJNA301448 (combined assembly of runs SRR2910996 and SRR2910995 in this project)	223	13.15
Physcomitrella patens	Physpate		Chloroplastida	Streptophyta	Genomic	GCF_000002425.4	229	6.06
Physarum polycephalum	Physpoly		Amoebozoa	Evosea	Transcriptomic	http://www.physarum-blast.ovgu.de/transcriptome.html (Physarum reference transcriptome)	224	10.21
Phytophthora parasitica	Phytpara		Stramenopiles	Pseudofungi	Genomic	GCF_000247585.1	232	5.22
Picocystis salinarum	Picosali		Chloroplastida	Chlorophyta	Transcriptomic	https://de.cyverse.org/anon-files//iplant/home/shared/imicrobe/projects/104/samples/2074/MMETSP0807_clean.pep.fa & https://de.cyverse.org/anon-files//iplant/home/shared/imicrobe/projects/104/samples/2508/MMETSP1159_clean.pep.fa	179	24.17
Pigoraptor vietnamica	Pigoviet		Obazoa	Filasterea	Transcriptomic	https://datadryad.org/resource/doi:10.5061/dryad.26bv4	160	45.92
Pinguiococcus pyrenoidosus	Pingpyre		Stramenopiles	Ochrophyta-Pinguiophyceae	Transcriptomic	https://de.cyverse.org/anon-files//iplant/home/shared/imicrobe/projects/104/samples/2158/MMETSP1160_clean.pep.fa	147	37.75
Piridium sociabile	Pirisoci		Alveolata	Chrompodellids	Transcriptomic	https://www.biorxiv.org/content/biorxiv/early/2019/05/17/636183.full.pdf	178	32.01
Placididea sp. "Caron lab isolate"	PlacCLAB	As previously found out by Derelle et al. (https://academic.oup.com/mbe/article/33/11/2890/2272106), this organism is not a member of the genus caftereria and even does not belong to Bicosoecid. Instead, it is closely related to the genus Wobblia in the group Placididea.	Stramenopiles	Opalozoa	Transcriptomic	https://de.cyverse.org/anon-files//iplant/home/shared/imicrobe/projects/104/samples/2175/MMETSP1104_clean.pep.fa	209	15.22
Plasmodiophora brassicae	Plasbras		Rhizaria	Endomyxa	Genomic	ftp://ftp.ensemblgenomes.org/pub/protists/release-41/fasta/protists_rhizaria1_collection/plasmodiophora_brassicae/pep/	231	6.97
Plasmodium falciparum	Plasfalc		Alveolata	Apicomplexa	Genomic	GCF_000002765.4	199	24.18
Platyophrya macrostoma	Platmacr		Alveolata	Ciliate	Transcriptomic	https://figshare.com/articles/Marine_Microbial_Eukaryotic_Transcriptome_Sequencing_Project_re-assemblies/3840153/3	214	29.86
Platyproteum vivax	Platviva		Alveolata	Chrompodellids	Transcriptomic	https://www.biorxiv.org/content/biorxiv/early/2019/05/17/636183.full.pdf	149	52.26
Porphyridium aerugineum	Porpaeru		Rhodophyta	Proteorhodophytina	Transcriptomic	https://de.cyverse.org/anon-files//iplant/home/shared/imicrobe/projects/104/samples/2228/MMETSP0313_clean.pep.fa	166	33.61
Porphyridium purpureum	Porppurp		Rhodophyta	Proteorhodophytina	Genomic	http://porphyra.rutgers.edu/bindex.php	207	16.1
Porphyra umbilicalis	Porpumbi	Typo in the designation of the species in the database record	Rhodophyta	Eurhodophytina	Transcriptomic	SRR398304	172	34.73
Poterioochromonas sp. BG-1	PoterBG1	The organism is not related to bona fide Ochromonas, whose identity was clarified by Andersen et al. 2017 (https://www.tandfonline.com/doi/full/10.2216/17-15.1), but falls inside a clade (see Lie AAY, Liu Z, Terrado R, Tatters AO, Heidelberg KB, Caron DA. A tale of two mixotrophic chrysophytes: Insights into the metabolisms of two Ochromonas species (Chrysophyceae) through a comparison of gene ex…	Stramenopiles	Ochrophyta-Chrysophyceae	Transcriptomic	https://de.cyverse.org/anon-files//iplant/home/shared/imicrobe/projects/104/samples/2176/MMETSP1105_clean.pep.fa	184	22.92
Prasinococcus capsulatus	Prascaps		Chloroplastida	Chlorophyta	Transcriptomic	SRR1300224	207	19.2
Prasinoderma singulare	Prassing	The original species name is Prasinoderma singularis (Jouenne F, Eikrem W, Le Gall F, Marie D, Johnsen G, Vaulot D. Prasinoderma singularis sp. nov. (Prasinophyceae, Chlorophyta), a solitary coccoid Prasinophyte from the South-East Pacific Ocean. Protist. 2011;162(1):70-84. doi:10.1016/j.protis.2010.04.005); the NCBI taxonomy database uses the orthographic variant P. singulare. It is unclear whic…	Chloroplastida	Chlorophyta	Transcriptomic	SRR1300361	207	26.58
Protocruzia adherens	Protadhe		Alveolata	Ciliate	Transcriptomic	SRR1296823	217	29.04
Protostelium aurantium	Protfung	The species name "Planoprotostelium fungivorum" is introduced in supplementary data of the paper Hillmann F, Forbes G, Novohradská S, et al. Multiple Roots of Fruiting Body Formation in Amoebozoa. Genome Biol Evol. 2018;10(2):591-606. doi:10.1093/gbe/evy011. However, the main text of the paper refers to the organism as to "Protostelium aurantium var. fungivorum", with the formal description of th…	Amoebozoa	Evosea	Genomic	GCA_003024175.1	230	6.38
Proteromonas lacertae	Protlace		Stramenopiles	Opalozoa	Genomic	GCA_002245135.1	183	45.04
Prymnesium parvum	Prymparv		Haptista	Haptophyta	Transcriptomic	https://de.cyverse.org/anon-files//iplant/home/shared/imicrobe/projects/104/samples/2472/MMETSP1083_clean.pep.fa & https://de.cyverse.org/anon-files//iplant/home/shared/imicrobe/projects/104/samples/2092/MMETSP0814_clean.pep.fa & https://de.cyverse.org/anon-files//iplant/home/shared/imicrobe/projects/104/samples/1970/MMETSP0815_clean.pep.fa & https://de.cyverse.org/anon-files//iplant/home/shared/…	212	15.96
Prymnesium polyepis	Prympoly	Edvardsen, Bente, et al. "Ribosomal DNA phylogenies and a morphological revision provide the basis for a revised taxonomy of the Prymnesiales (Haptophyta)." European journal of phycology 46.3 (2011): 202-228.	Haptista	Haptophyta	Transcriptomic	https://de.cyverse.org/anon-files//iplant/home/shared/imicrobe/projects/104/samples/2513/MMETSP0286_clean.pep.fa	142	50.86
Pseudopedinella elastica	Pseuelas		Stramenopiles	Ochrophyta-Dictyochophyceae	Transcriptomic	https://de.cyverse.org/anon-files//iplant/home/shared/imicrobe/projects/104/samples/1899/MMETSP1068_clean.pep.fa	211	16.73
Pseudo-nitzschia multiseries	Psuemult		Stramenopiles	Ochrophyta-Bacillariophyceae	Genomic	JGI Project: 16870, Psemu1	212	14.88
Pygsuia biforma	Pygsbifo		Obazoa	Breviatea	Transcriptomic	SRR766063	159	49.1
Pyramimonas parkeae	Pyrapark		Chloroplastida	Chlorophyta	Transcriptomic	SRR1296737, SRR1296736 Concatenation of both assemblies. Clustered 98% similarity.	214	16.3
Neopyropia yezoensis	Pyroyezo	Yang LE, Deng YY, Xu GP, Russell S, Lu QQ, Brodie J. Redefining Pyropia (Bangiales, Rhodophyta): Four New Genera, Resurrection of Porphyrella and Description of Calidia pseudolobata sp. nov. From China1 [published online ahead of print, 2020 Mar 20]. J Phycol. 2020;10.1111/jpy.12992. doi:10.1111/jpy.12992	Rhodophyta	Eurhodophytina	Transcriptomic	SRR5357787	13	96.06
Pythium irregulare	Pythirre		Stramenopiles	Pseudofungi	Genomic	ftp://ftp.ensemblgenomes.org/pub/release-41/protists/fasta/pythium_irregulare/pep/	228	7.6
Raineriophrys erinaceoides	Rainerin		Haptista	Centroplasthelida	Transcriptomic	SRR2170634	216	21.24
Raphidiophrys heterophryoidea	Raphhete		Haptista	Centroplasthelida	Transcriptomic	SRR2170621	223	17.79
Reclinomonas americana	Reclamer		Discoba	Jakobida	EST	TBestDB	119	69.71
Reticulomyxa filosa	Retifilo		Rhizaria	Retaria	Genomic	GCA_000512085.1	202	36.57
Rhizochromulina sp. CCMP1243	Rhiz1243	Substantially diverged from the authentic strain of Rhizochromulina marina (CCAP 950/1; Yang EC, Boo GH, Kim HJ, et al. Supermatrix data highlight the phylogenetic relationships of photosynthetic stramenopiles. Protist. 2012;163(2):217-231. doi:10.1016/j.protis.2011.08.001), see also the NCBI taxonomy database (https://www.ncbi.nlm.nih.gov/Taxonomy/Browser/wwwtax.cgi?id=2094247)	Stramenopiles	Ochrophyta-Dictyochophyceae	Transcriptomic	https://de.cyverse.org/anon-files//iplant/home/shared/imicrobe/projects/104/samples/2120/MMETSP1173_clean.pep.fa	208	18.16
Rhizopus delemar	Rhizdele		Obazoa	Fungi	Genomic	GCA_000149305.1	221	11.56
Rhizomastix elongata	Rhizelon		Amoebozoa	Evosea	Transcriptomic	SRR5396411	203	22.35
Rhizamoeba saxonica	Rhizsaxo		Amoebozoa	Tubulinea	Transcriptomic	SRR5396413	220	12.29
Rhodelphis marinus	Rhodemar		Rhodelphidia	Rhodelphis	Transcriptomic	https://datadryad.org/bitstream/handle/10255/dryad.218233/Rmarinus.zip?sequence=1	229	4.23
Rhodelphis limneticus	Rhodlimn		Rhodelphidia	Rhodelphis	Transcriptomic	https://datadryad.org/bitstream/handle/10255/dryad.218232/Rlimneticus_transcriptome.zip?sequence=2	223	10.89
Rhodella maculata	Rhodmacu		Rhodophyta	Proteorhodophytina	Transcriptomic	https://de.cyverse.org/anon-files//iplant/home/shared/imicrobe/projects/104/samples/2229/MMETSP0314_clean.pep.fa & https://de.cyverse.org/anon-files//iplant/home/shared/imicrobe/projects/104/samples/1752/MMETSP0167_clean.pep.fa	157	40.55
Rhodosorus marinus	Rhodmari		Rhodophyta	Proteorhodophytina	Transcriptomic	https://de.cyverse.org/anon-files//iplant/home/shared/imicrobe/projects/104/samples/1675/MMETSP0011_clean.pep.fa	176	25.67
Rhodomonas salina	Rhodsali		Cryptista	Crytomonadales	Transcriptomic	https://de.cyverse.org/anon-files//iplant/home/shared/imicrobe/projects/104/samples/1872/MMETSP1047_clean.pep.fa	210	14.71
Rigifila ramosa	Rigiramo		CRuMs	Rigifilida	Transcriptomic	SRR5997435 (Longest 30K contigs)	193	22.91
Roombia truncata	Roomtrun		Cryptista	Katablepharidacea	Transcriptomic	JP435655 - JP445929	137	58.74
Rozella allomycis	Rozeallo		Obazoa	Rozellida	Genomic	GCA_000442015.1	209	18.22
Saccharomyces cerevisiae	Sacccere		Obazoa	Fungi	Genomic	GCF_000146045.2	213	15.56
Salpingoeca rosetta	Salprose		Obazoa	Choanoflagellata	Genomic	GCF_000188695.1	223	10.98
Sapocribrum chincoteaguense	Sapochin	Lahr DJ, Grant J, Molestina R, Katz LA, Anderson OR. Sapocribrum chincoteaguense n. gen. n. sp.: A Small, Scale-bearing Amoebozoan with Flabellinid Affinities. J Eukaryot Microbiol. 2015;62(4):444-453. doi:10.1111/jeu.12199	Amoebozoa	Evosea	Transcriptomic	SRR1296782	189	28.12
Sappinia pedata	Sapppeda		Amoebozoa	Discosea	Transcriptomic	SRR5396409	213	18.06
Saprolegnia diclina	Saprdecl		Stramenopiles	Pseudofungi	Genomic	GCF_000281045.1	229	5.84
Schizochytrium aggregatum	Schiaggr		Stramenopiles	Sagenista	Genomic	JGI Project: 402022, Schag1	221	9.65
Schistosoma mansoni	Schimans		Obazoa	Metazoa	Genomic	GCF_000237925.1	219	13.69
Schizoplasmodiopsis vulgaris	Schivulg		Amoebozoa	Evosea	Transcriptomic	SRR5396407	232	7.83
Schizosaccharomyces pombe	Schizpom		Obazoa	Fungi	Genomic	GCF_000002945.1	217	12.57
Soliformovum irregularis	Soliirre	The NCBI taxonomy database lists the species with orthographic variant name "Soliformovum irregulare" (https://www.ncbi.nlm.nih.gov/Taxonomy/Browser/wwwtax.cgi?mode=Info&id=435424), which diffrest from the original combination "Soliformovum irregularis" (SPIEGEL, FREDERICK W., SALLY C. GECKS, and JOYCE FELDMAN. "Revision of the genus Protostelium (Eumycetozoa) I: the Protostelium mycophaga group …	Amoebozoa	Evosea	Transcriptomic	SRR5396406	227	8.25
Sorites sp. MMETSP0191	Sori0191	No strain or isolate identifier provided in the original record or in the MMETSP metadata	Rhizaria	Retaria	Transcriptomic	SRR1296734	201	36.68
Sphaeroforma arctica	Sphaarct		Obazoa	Ichthyosporea	Genomic	GCF_001186125.1	198	24.62
Sphaerothecum destruens	Sphadest		Obazoa	Ichthyosporea	Transcriptomic	SRR1618479	228	8.9
Spironema cf. ciliatum	SpirCILI		Hemimastigophora	Spironema	Transcriptomic	https://datadryad.org/stash/dataset/doi:10.5061/dryad.n5g39d7	200	26.6
Spironucleus salmonicida	Spirsalm		Metamonada	Fornicata	Genomic	GCA_000497125.1	159	51.16
Spizellomyces punctatus	Spizpunc		Obazoa	Fungi	Genomic	GCF_000182565.1	235	3.18
Squamamoeba japonica	Squajapo		Amoebozoa	Evosea	Transcriptomic	SRR5396405	152	55.74
Stentor coeruleus	Stencoer		Alveolata	Ciliate	Genomic	GCA_001970955.1	214	13.96
Stenamoeba stenopodia	Stensten		Amoebozoa	Discosea	Transcriptomic	SRR5396404	219	14.86
Sticholonche zanclea	Stichzan		Rhizaria	Sticholonche	Transcriptomic	SRR5929439	105	73.01
Strombidium inclinatum	Stroincl		Alveolata	Ciliate	Transcriptomic	SRR1296951	182	42.68
Stygiella incarcerata	Styginca	Pánek T, Táborský P, Pachiadaki MG, et al. Combined Culture-Based and Culture-Independent Approaches Provide Insights into Diversity of Jakobids, an Extremely Plesiomorphic Eukaryotic Lineage. Front Microbiol. 2015;6:1288. Published 2015 Nov 18. doi:10.3389/fmicb.2015.01288	Discoba	Jakobida	Transcriptomic	SRR2566811	220	12.67
Stylonychia lemnae	Styllemn		Alveolata	Ciliate	Genomic	GCA_000751175.1	218	14.8
Symbiodinium microadriaticum	Symbmicr		Alveolata	Dinoflagellata	Genomic	GCA_001939145.1	172	42.18
Synchroma pusillum	Syncpusi		Stramenopiles	Ochrophyta-Synchromophyceae	Transcriptomic	http://datacommons.cyverse.org/browse/iplant/home/shared/imicrobe/projects/104/samples/2283/MMETSP1452_clean.fasta	202	24.05
Syssomonas multiformis	Syssmult		Obazoa	Pluriformea	Transcriptomic	https://datadryad.org/resource/doi:10.5061/dryad.26bv4	229	7.85
Taenia solium	Taensoli		Obazoa	Metazoa	Genomic	http://www.taeniasolium.unam.mx	223	13.05
Telonema sp. P1	TeloneP1	Strassert JFH, Jamy M, Mylnikov AP, Tikhonenkov DV, Burki F. New Phylogenomic Analysis of the Enigmatic Phylum Telonemia Further Resolves the Eukaryote Tree of Life. Mol Biol Evol. 2019;36(4):757-765. doi:10.1093/molbev/msz012	Telonemia	Telonema	Transcriptomic	SRR7371268	121	69.53
Telonema sp. P2	TeloneP2	Strassert JFH, Jamy M, Mylnikov AP, Tikhonenkov DV, Burki F. New Phylogenomic Analysis of the Enigmatic Phylum Telonemia Further Resolves the Eukaryote Tree of Life. Mol Biol Evol. 2019;36(4):757-765. doi:10.1093/molbev/msz012	Telonemia	Telonema	Transcriptomic	SRR7371266	205	31.48
Telonema subtilis	Telosubt	It is unclear which of the two existing orthographic variants - T. subtilis or T. subtile - should be preferred.	Telonemia	Telonema	Transcriptomic	SRR7371267	203	30
Tetraselmis astigmatica	Tetrasti		Chloroplastida	Chlorophyta	Transcriptomic	SRR1296698	222	11.04
Tetrahymena thermophila	Tetrther		Alveolata	Ciliate	Genomic	GCF_000189635.1	221	12.42
Thalassiosira pseudonana	Thalpseu		Stramenopiles	Ochrophyta-Bacillariophyceae	Genomic	GCF_000149405.2	211	16.31
Thecamonas oxoniensis	Thecoxon		Obazoa	Apusomonadida	Transcriptomic	SRR1576672	38	94.9
Thecamoeba sp. SK13-4B	ThecSK13		Amoebozoa	Discosea	Transcriptomic	SRR5396402	116	70.33
Thecamonas trahens	Thectrah		Obazoa	Apusomonadida	Genomic	GCF_000142905.1	220	12.78
Thraustochytrium sp. LLF1b	ThraLLF1		Stramenopiles	Sagenista	Transcriptomic	https://de.cyverse.org/anon-files//iplant/home/shared/imicrobe/projects/104/samples/1765/MMETSP0198_clean.pep.fa & https://de.cyverse.org/anon-files//iplant/home/shared/imicrobe/projects/104/samples/1766/MMETSP0199_clean.pep.fa	210	15.19
Tisochrysis lutea	Tisolute	Bendif, E. M., Probert, I., Schroeder, D. C., & de Vargas, C. (2013). On the description of Tisochrysis lutea gen. nov. sp. nov. and Isochrysis nuda sp. nov. in the Isochrysidales, and the transfer of Dicrateria to the Prymnesiales (Haptophyta). Journal of applied phycology, 25(6), 1763-1776.	Haptista	Haptophyta	Transcriptomic	SRR1300346	180	29.38
Toxoplasma gondii	Toxogond		Alveolata	Apicomplexa	Genomic	GCF_000006565.2	207	18.71
Tribonema gayanum	Tribgaya		Stramenopiles	Ochrophyta-Xanthophyceae	Transcriptomic	SRR7470091	198	25.5
Trichoplax adhaerens	Tricadha		Obazoa	Metazoa	Genomic	https://www.genomevolution.org/coge/, Genome ID 31909	229	6.46
Trichomonas vaginalis	Tricvagi		Metamonada	Parabasalia	Genomic	http://trichdb.org/common/downloads/Current_Release/TvaginalisG3/fasta/data/	203	29.54
Trimastix marina	Trimmari		Metamonada	Preaxostyla	Transcriptomic	SRR4017103	198	24.07
Triparma eleuthera	Tripeleu	Ichinomiya M, Dos Santos AL, Gourvil P, et al. Diversity and oceanic distribution of the Parmales (Bolidophyceae), a picoplanktonic group closely related to diatoms. ISME J. 2016;10(10):2419-2434. doi:10.1038/ismej.2016.38	Stramenopiles	Ochrophyta-Bolidophyceae	Transcriptomic	https://de.cyverse.org/anon-files//iplant/home/shared/imicrobe/projects/104/samples/2102/MMETSP1319_clean.pep.fa	190	24.9
Trypanosoma brucei	Trypbruc		Discoba	Euglenozoa	Genomic	GCF_000210295.1	220	14.29
Tsukubamonas globosa	Tsukglob		Discoba	Tsukubomonadea	Transcriptomic	DRR014073	113	73
Tychosporium acutostipes	Tychacut		Amoebozoa	Evosea	Transcriptomic	SRR5396400	95	77.19
Ustilago maydis	Ustimayd		Obazoa	Fungi	Genomic	GCF_000328475.2	217	13.01
Vannella fimicola	Vannfimi		Amoebozoa	Discosea	Transcriptomic	https://trace.ncbi.nlm.nih.gov/Traces/sra/?run=SRR5396414	187	35.73
Vaucheria litorea	Vauclito		Stramenopiles	Ochrophyta-Xanthophyceae	Transcriptomic	https://de.cyverse.org/anon-files//iplant/home/shared/imicrobe/projects/104/samples/1916/MMETSP0945_clean.pep.fa & https://de.cyverse.org/anon-files//iplant/home/shared/imicrobe/projects/104/samples/1917/MMETSP0946_clean.pep.fa	175	27.8
Vermamoeba vermiformis	Vermverm		Amoebozoa	Tubulinea	Transcriptomic	SRR5396399	226	8.18
Vexillifera minutissima	Veximinu		Amoebozoa	Discosea	Transcriptomic	SRR5396398	200	26.96
Vitrella brassicaformis	Vitrbras		Alveolata	Chrompodellids	Genomic	https://cryptodb.org/common/downloads/Current_Release/VbrassicaformisCCMP3155/	219	11.58
Volvox carteri	Volvcart		Chloroplastida	Chlorophyta	Genomic	GCF_000143455.1	223	9.21
Wobblia lunata	Wobbluna		Stramenopiles	Opalozoa	Transcriptomic	DRR049555	227	9.05
